# Supplementary material for: Misinformation, Trust, and Use of Ivermectin and Hydroxychloroquine for COVID-19
Source: JAMA Health Forum. 2023 Sep 29;4(9):e233257. doi: 10.1001/jamahealthforum.2023.3257 (PMC10542734; doi:10.1001/jamahealthforum.2023.3257)
Supplement: Supplement 2. — eTable 2. Survey-Weighted Regression Models Examining Association Between Trust in Institutions and Receiving Non–Evidence-Based and FDA-Approved COVID-19 Treatments eTable 3. Survey-Weighted Regression Models Examining Association Between ACTS Score and Receiving Non–Evidence-Based and FDA-Approved COVID-19 Treatments eTable 4. Survey-Weighted Regression Models Examining Association Between News Source and Receiving Non–Evidence-Based and FDA-Approved COVID-19 Treatments [file jamahealthforum-e233257-s002.xlsx]

## Sheet: Contents
Perlis RH, Trujillo KL, Green J, et al. Misinformation, trust, and use of ivermectin and hydroxychloroquine for COVID-19. JAMA Health Forum. 2023;4(9):e233257. doi:10.1001/jamahealthforum.2023.3257
This supplemental material has been provided by the authors to give readers additional information about their work.
eTable 2	Survey-weighted regression models examining association between trust in institutions and receiving non-evidence-based and FDA-approved COVID-19 treatments
eTable 3	Survey-weighted regression models examining association between ACTS score and receiving non-evidence-based and FDA-approved COVID-19 treatments
eTable 4	Survey-weighted regression models examining association between news source and receiving non-evidence-based and FDA-approved COVID-19 treatments

## Sheet: eTable1
		Physicians and hospitals						Pharma						Scientists						News media						Social media						Trump
	non-FDA			FDA			non-FDA			FDA			non-FDA			FDA			non-FDA			FDA			non-FDA			FDA			non-FDA			FDA
Predictors	Odds Ratios	CI	p	Odds Ratios	CI	p	Odds Ratios	CI	p	Odds Ratios	CI	p	Odds Ratios	CI	p	Odds Ratios	CI	p	Odds Ratios	CI	p	Odds Ratios	CI	p	Odds Ratios	CI	p	Odds Ratios	CI	p	Odds Ratios	CI	p	Odds Ratios	CI	p
(Intercept)	0.07	0.04 – 0.13	<0.001	0.03	0.02 – 0.05	<0.001	0.04	0.02 – 0.07	<0.001	0.03	0.02 – 0.05	<0.001	0.08	0.04 – 0.14	<0.001	0.04	0.02 – 0.07	<0.001	0.04	0.02 – 0.08	<0.001	0.03	0.02 – 0.05	<0.001	0.04	0.02 – 0.06	<0.001	0.03	0.02 – 0.06	<0.001	0.06	0.03 – 0.10	<0.001	0.04	0.03 – 0.08	<0.001
Some or greater trust	0.74	0.57 – 0.98	0.035	1.54	1.11 – 2.14	0.01	1.71	1.42 – 2.07	<0.001	2.07	1.74 – 2.46	<0.001	0.63	0.51 – 0.79	<0.001	1.13	0.87 – 1.46	0.369	1.37	1.13 – 1.66	0.002	1.65	1.37 – 1.97	<0.001	2.39	2.00 – 2.87	<0.001	1.79	1.51 – 2.12	<0.001	2.97	2.34 – 3.78	<0.001	1.55	1.25 – 1.92	<0.001
age cat 4 [25 to 44]	1.16	0.86 – 1.56	0.321	1.5	1.06 – 2.11	0.022	1.2	0.89 – 1.61	0.223	1.51	1.07 – 2.13	0.018	1.15	0.86 – 1.55	0.351	1.44	1.02 – 2.03	0.037	1.16	0.87 – 1.57	0.313	1.45	1.02 – 2.05	0.037	1.08	0.81 – 1.46	0.594	1.38	0.98 – 1.94	0.067	1.02	0.75 – 1.37	0.922	1.38	0.98 – 1.94	0.069
age cat 4 [45 to 64]	0.79	0.57 – 1.09	0.151	2.17	1.52 – 3.10	<0.001	0.8	0.58 – 1.10	0.167	2.16	1.52 – 3.07	<0.001	0.77	0.56 – 1.07	0.12	2.17	1.52 – 3.09	<0.001	0.77	0.56 – 1.07	0.119	2.05	1.43 – 2.93	<0.001	0.75	0.54 – 1.03	0.077	2.08	1.46 – 2.96	<0.001	0.73	0.53 – 1.01	0.059	2.08	1.46 – 2.96	<0.001
age cat 4 [65 and over]	0.58	0.38 – 0.87	0.009	3.77	2.58 – 5.50	<0.001	0.54	0.36 – 0.81	0.003	3.54	2.43 – 5.16	<0.001	0.57	0.38 – 0.86	0.007	3.76	2.58 – 5.48	<0.001	0.55	0.36 – 0.83	0.005	3.51	2.39 – 5.14	<0.001	0.56	0.37 – 0.85	0.007	3.76	2.58 – 5.47	<0.001	0.55	0.37 – 0.83	0.004	3.72	2.55 – 5.41	<0.001
gender [Male]	1.71	1.43 – 2.04	<0.001	1	0.84 – 1.18	0.959	1.67	1.40 – 2.00	<0.001	1	0.85 – 1.18	0.996	1.68	1.40 – 2.01	<0.001	0.99	0.84 – 1.17	0.89	1.68	1.41 – 2.01	<0.001	1.01	0.86 – 1.20	0.888	1.68	1.41 – 2.01	<0.001	1.01	0.85 – 1.19	0.927	1.59	1.33 – 1.90	<0.001	0.98	0.83 – 1.16	0.814
education cat [College	1.42	1.09 – 1.85	0.01	1.07	0.85 – 1.34	0.581	1.43	1.09 – 1.86	0.009	1.04	0.83 – 1.31	0.709	1.42	1.09 – 1.85	0.01	1.06	0.84 – 1.33	0.619	1.44	1.11 – 1.88	0.007	1.06	0.84 – 1.33	0.611	1.39	1.07 – 1.83	0.015	1.02	0.81 – 1.29	0.841	1.26	0.97 – 1.65	0.089	1	0.80 – 1.25	0.983
Degree]
education cat [Some	0.92	0.67 – 1.25	0.589	0.77	0.59 – 0.99	0.045	0.96	0.70 – 1.31	0.804	0.77	0.60 – 1.01	0.055	0.91	0.67 – 1.25	0.57	0.77	0.59 – 0.99	0.042	0.96	0.70 – 1.31	0.806	0.79	0.61 – 1.02	0.071	0.95	0.70 – 1.31	0.772	0.75	0.58 – 0.97	0.028	0.83	0.60 – 1.14	0.247	0.72	0.56 – 0.93	0.013
College]
education cat [High	1.02	0.73 – 1.43	0.888	0.69	0.51 – 0.92	0.013	1.03	0.74 – 1.44	0.859	0.64	0.47 – 0.86	0.003	1.01	0.72 – 1.40	0.966	0.67	0.50 – 0.90	0.008	1.06	0.76 – 1.48	0.725	0.69	0.51 – 0.92	0.013	1.04	0.74 – 1.46	0.816	0.65	0.48 – 0.88	0.005	0.91	0.65 – 1.28	0.591	0.64	0.47 – 0.86	0.003
School Graduate]
education cat [Some High	0.85	0.47 – 1.54	0.601	0.34	0.17 – 0.68	0.002	0.87	0.48 – 1.58	0.637	0.31	0.16 – 0.63	0.001	0.84	0.46 – 1.54	0.58	0.33	0.16 – 0.67	0.002	0.9	0.50 – 1.63	0.725	0.34	0.17 – 0.68	0.002	0.81	0.44 – 1.49	0.494	0.31	0.16 – 0.62	0.001	0.71	0.39 – 1.30	0.267	0.3	0.15 – 0.61	0.001
School or Less]
income cat 4 [$25-50k]	1.07	0.78 – 1.47	0.678	0.85	0.64 – 1.13	0.256	1.05	0.76 – 1.46	0.752	0.86	0.65 – 1.15	0.319	1.07	0.77 – 1.47	0.686	0.88	0.66 – 1.17	0.37	1.06	0.77 – 1.47	0.704	0.86	0.65 – 1.15	0.309	1.09	0.79 – 1.51	0.591	0.87	0.66 – 1.16	0.35	1.08	0.78 – 1.48	0.657	0.86	0.65 – 1.15	0.308
income cat 4 [$50-100k]	1.31	0.99 – 1.75	0.059	1.18	0.91 – 1.53	0.207	1.31	0.98 – 1.75	0.067	1.21	0.93 – 1.56	0.158	1.32	0.99 – 1.76	0.058	1.23	0.95 – 1.59	0.112	1.32	0.99 – 1.76	0.057	1.22	0.94 – 1.58	0.133	1.37	1.02 – 1.83	0.034	1.23	0.95 – 1.59	0.111	1.31	0.99 – 1.75	0.062	1.2	0.93 – 1.55	0.163
income cat 4 [>$100k]	1.45	1.07 – 1.97	0.017	1.24	0.94 – 1.63	0.128	1.39	1.02 – 1.89	0.038	1.24	0.94 – 1.64	0.131	1.45	1.07 – 1.98	0.017	1.3	0.99 – 1.71	0.064	1.41	1.03 – 1.92	0.031	1.25	0.95 – 1.65	0.118	1.46	1.07 – 1.99	0.018	1.28	0.98 – 1.69	0.074	1.38	1.02 – 1.88	0.039	1.27	0.96 – 1.67	0.091
race cat 5 [Asian	0.88	0.53 – 1.46	0.619	1.41	0.89 – 2.25	0.147	0.85	0.51 – 1.42	0.526	1.4	0.88 – 2.24	0.156	0.9	0.54 – 1.50	0.682	1.42	0.89 – 2.27	0.139	0.81	0.48 – 1.36	0.424	1.34	0.84 – 2.14	0.224	0.87	0.52 – 1.45	0.585	1.44	0.90 – 2.30	0.124	0.84	0.50 – 1.42	0.521	1.41	0.89 – 2.24	0.148
American]
race cat 5 [Hispanic]	1.48	1.04 – 2.12	0.029	2.23	1.57 – 3.18	<0.001	1.44	1.00 – 2.06	0.048	2.21	1.55 – 3.15	<0.001	1.5	1.05 – 2.14	0.027	2.19	1.54 – 3.11	<0.001	1.44	1.00 – 2.05	0.047	2.18	1.53 – 3.10	<0.001	1.4	0.97 – 2.00	0.069	2.18	1.53 – 3.11	<0.001	1.31	0.91 – 1.89	0.149	2.1	1.48 – 3.00	<0.001
race cat 5 [Other]	0.87	0.54 – 1.42	0.588	1.7	1.05 – 2.74	0.03	0.91	0.56 – 1.49	0.714	1.75	1.07 – 2.85	0.025	0.82	0.50 – 1.34	0.435	1.63	1.01 – 2.64	0.047	0.91	0.56 – 1.48	0.709	1.75	1.08 – 2.82	0.023	0.97	0.59 – 1.57	0.893	1.81	1.12 – 2.93	0.016	0.83	0.51 – 1.36	0.471	1.66	1.03 – 2.68	0.038
race cat 5 [White]	1.07	0.79 – 1.44	0.677	1.54	1.14 – 2.08	0.005	1.07	0.78 – 1.45	0.686	1.58	1.16 – 2.14	0.003	1.09	0.81 – 1.48	0.56	1.54	1.14 – 2.08	0.005	1.06	0.78 – 1.43	0.711	1.55	1.15 – 2.10	0.004	1.1	0.81 – 1.50	0.535	1.62	1.20 – 2.20	0.002	0.97	0.71 – 1.33	0.864	1.5	1.11 – 2.03	0.008
urban type [Suburban]	0.76	0.60 – 0.97	0.024	1.02	0.82 – 1.26	0.887	0.75	0.60 – 0.95	0.019	0.99	0.80 – 1.23	0.95	0.77	0.61 – 0.97	0.027	1.02	0.82 – 1.26	0.89	0.75	0.59 – 0.95	0.017	1	0.81 – 1.25	0.986	0.76	0.60 – 0.96	0.022	1.01	0.81 – 1.26	0.925	0.79	0.63 – 1.00	0.053	1.03	0.83 – 1.29	0.764
urban type [Urban]	0.91	0.68 – 1.20	0.491	1	0.77 – 1.29	0.991	0.88	0.67 – 1.17	0.374	0.95	0.74 – 1.23	0.705	0.92	0.69 – 1.21	0.541	0.97	0.75 – 1.26	0.829	0.9	0.68 – 1.19	0.462	0.97	0.75 – 1.26	0.836	0.87	0.66 – 1.16	0.355	0.97	0.75 – 1.26	0.839	0.96	0.72 – 1.27	0.776	1.02	0.79 – 1.32	0.871
party3	0.43	0.34 – 0.55	<0.001	0.54	0.44 – 0.65	<0.001	0.47	0.37 – 0.60	<0.001	0.57	0.47 – 0.70	<0.001	0.43	0.34 – 0.54	<0.001	0.52	0.43 – 0.64	<0.001	0.48	0.38 – 0.61	<0.001	0.6	0.49 – 0.74	<0.001	0.51	0.40 – 0.65	<0.001	0.58	0.47 – 0.70	<0.001	0.37	0.29 – 0.47	<0.001	0.49	0.40 – 0.61	<0.001
[Independent/Other]
party3 [Republican]	1.04	0.83 – 1.29	0.751	0.6	0.49 – 0.75	<0.001	1.08	0.87 – 1.34	0.483	0.62	0.50 – 0.76	<0.001	0.97	0.78 – 1.22	0.813	0.6	0.48 – 0.75	<0.001	1.18	0.94 – 1.49	0.144	0.73	0.58 – 0.91	0.005	1.23	0.99 – 1.53	0.063	0.65	0.53 – 0.81	<0.001	0.57	0.44 – 0.76	<0.001	0.46	0.36 – 0.60	<0.001
Observations	13348			13348			13358			13358			13349			13349			13363			13363			13343			13343			13356			13356
"Other" race and ethnicity includes participants who indicated Native American, Pacific Islander, or Other from a list of check-boxes; because of small cell sizes these were collapsed into a single category for analysis

## Sheet: eTable2
	Use of non-evidence-based treatment						Use of FDA-approved antiviral treatment
	Unadjusted			Adjusted			Unadjusted			Adjusted
Predictors	Odds Ratios	CI	p	Odds Ratios	CI	p	Odds Ratios	CI	p	Odds Ratios	CI	p
(Intercept)	0.02	0.01 – 0.03	<0.001	0.02	0.01 – 0.04	<0.001	0.13	0.09 – 0.17	<0.001	0.04	0.02 – 0.07	<0.001
ACTS score	1.09	1.06 – 1.11	<0.001	1.1	1.07 – 1.13	<0.001	0.97	0.94 – 0.99	0.005	1.01	0.98 – 1.03	0.592
age cat 4 [25 to 44]				0.99	0.70 – 1.39	0.934				1.46	0.97 – 2.21	0.069
age cat 4 [45 to 64]				0.68	0.46 – 0.99	0.046				2.09	1.37 – 3.20	0.001
age cat 4 [65 and over]				0.58	0.36 – 0.91	0.019				3.69	2.36 – 5.77	<0.001
gender [Male]				1.59	1.29 – 1.95	<0.001				1	0.84 – 1.20	0.966
education cat [College				1.41	1.05 – 1.89	0.023				1	0.79 – 1.27	0.998
Degree]
education cat [Some				0.78	0.54 – 1.11	0.164				0.71	0.54 – 0.94	0.018
College]
education cat [High				0.85	0.58 – 1.24	0.392				0.59	0.42 – 0.81	0.001
School Graduate]
education cat [Some High				0.73	0.36 – 1.51	0.401				0.19	0.08 – 0.42	<0.001
School or Less]
income cat 4 [$25-50k]				1.18	0.80 – 1.74	0.417				0.89	0.64 – 1.24	0.491
income cat 4 [$50-100k]				1.58	1.12 – 2.23	0.009				1.31	0.97 – 1.76	0.078
income cat 4 [>$100k]				1.79	1.24 – 2.58	0.002				1.44	1.05 – 1.98	0.024
race cat 5 [Asian				0.69	0.37 – 1.27	0.23				1.5	0.89 – 2.53	0.124
American]
race cat 5 [Hispanic]				1.52	1.03 – 2.24	0.034				2.62	1.79 – 3.83	<0.001
race cat 5 [Other]				0.6	0.31 – 1.14	0.121				1.71	0.97 – 2.98	0.062
race cat 5 [White]				1.17	0.84 – 1.62	0.357				1.67	1.19 – 2.33	0.003
urban type [Suburban]				0.73	0.54 – 0.97	0.032				1.05	0.81 – 1.35	0.721
urban type [Urban]				0.92	0.66 – 1.28	0.639				0.93	0.69 – 1.24	0.605
party3				0.37	0.28 – 0.49	<0.001				0.52	0.41 – 0.65	<0.001
[Independent/Other]
party3 [Republican]				0.85	0.65 – 1.09	0.201				0.6	0.47 – 0.77	<0.001
Observations	10735			10692			10735			10692
Other race and ethnicity includes participants who indicated Native American, Pacific Islander, or Other from a list of check-boxes; because of small cell sizes these were collapsed into a single category for analysis

## Sheet: eTable3
	CNN						Fox News						MSNBC						Facebook						Fox, Facebook, or MSNBC
	Non-evidence-based			FDA antiviral			Non-evidence-based			FDA antiviral			Non-evidence-based			FDA antiviral			Non-evidence-based			FDA antiviral			Non-evidence-based			FDA antiviral
Predictors	Odds Ratios	CI	p	Odds Ratios	CI	p	Odds Ratios	CI	p	Odds Ratios	CI	p	Odds Ratios	CI	p	Odds Ratios	CI	p	Odds Ratios	CI	p	Odds Ratios	CI	p	Odds Ratios	CI	p	Odds Ratios	CI	p
(Intercept)	0.05	0.02 – 0.09	<0.001	0.03	0.02 – 0.06	<0.001	0.05	0.03 – 0.10	<0.001	0.04	0.02 – 0.07	<0.001	0.06	0.03 – 0.10	<0.001	0.03	0.02 – 0.07	<0.001	0.04	0.02 – 0.08	<0.001	0.04	0.02 – 0.07	<0.001	0.04	0.02 – 0.07	<0.001	0.03	0.02 – 0.07	<0.001
News source	1.69	1.35 – 2.11	<0.001	1.4	1.14 – 1.71	0.001	2.52	2.02 – 3.16	<0.001	1.62	1.31 – 2.00	<0.001	1.39	1.06 – 1.84	0.019	1.47	1.15 – 1.88	0.002	1.85	1.50 – 2.28	<0.001	1.07	0.88 – 1.29	0.511	2.36	1.90 – 2.94	<0.001	1.18	0.98 – 1.42	0.081
age cat 4 [25 to 44]	1.06	0.75 – 1.49	0.754	1.49	0.99 – 2.25	0.056	1.01	0.72 – 1.42	0.95	1.45	0.96 – 2.19	0.075	1.03	0.73 – 1.45	0.861	1.46	0.97 – 2.20	0.072	0.94	0.66 – 1.32	0.707	1.46	0.96 – 2.22	0.074	0.92	0.65 – 1.30	0.633	1.44	0.95 – 2.18	0.086
age cat 4 [45 to 64]	0.69	0.47 – 1.01	0.058	2.15	1.41 – 3.29	<0.001	0.6	0.41 – 0.88	0.008	2.02	1.32 – 3.09	0.001	0.65	0.44 – 0.95	0.025	2.04	1.34 – 3.12	0.001	0.64	0.44 – 0.93	0.021	2.09	1.37 – 3.20	0.001	0.6	0.41 – 0.88	0.008	2.06	1.35 – 3.15	0.001
age cat 4 [65 and over]	0.54	0.34 – 0.86	0.01	3.82	2.45 – 5.95	<0.001	0.47	0.30 – 0.75	0.001	3.61	2.31 – 5.63	<0.001	0.5	0.32 – 0.80	0.004	3.56	2.28 – 5.57	<0.001	0.55	0.34 – 0.87	0.011	3.77	2.42 – 5.89	<0.001	0.51	0.32 – 0.80	0.004	3.74	2.39 – 5.84	<0.001
gender [Male]	1.52	1.23 – 1.87	<0.001	0.95	0.79 – 1.15	0.62	1.49	1.21 – 1.83	<0.001	0.95	0.79 – 1.14	0.568	1.58	1.29 – 1.94	<0.001	0.97	0.80 – 1.16	0.722	1.64	1.34 – 2.01	<0.001	0.99	0.83 – 1.19	0.939	1.57	1.28 – 1.92	<0.001	0.98	0.82 – 1.18	0.864
education cat [College	1.51	1.12 – 2.03	0.006	1.03	0.81 – 1.32	0.808	1.48	1.10 – 1.99	0.009	1.01	0.79 – 1.29	0.945	1.48	1.10 – 1.98	0.009	1.02	0.80 – 1.30	0.89	1.52	1.14 – 2.04	0.005	1.02	0.80 – 1.30	0.887	1.52	1.13 – 2.03	0.005	1.02	0.80 – 1.29	0.899
Degree]
education cat [Some	0.87	0.61 – 1.24	0.45	0.74	0.56 – 0.98	0.037	0.84	0.59 – 1.20	0.348	0.72	0.54 – 0.95	0.02	0.85	0.59 – 1.20	0.35	0.73	0.55 – 0.97	0.027	0.87	0.61 – 1.23	0.432	0.73	0.55 – 0.96	0.025	0.87	0.61 – 1.23	0.422	0.72	0.55 – 0.96	0.024
College]
education cat [High	1.03	0.71 – 1.50	0.874	0.62	0.45 – 0.86	0.004	0.99	0.68 – 1.43	0.941	0.59	0.43 – 0.82	0.001	0.97	0.67 – 1.42	0.884	0.6	0.44 – 0.84	0.002	1.01	0.69 – 1.47	0.972	0.6	0.43 – 0.82	0.002	1.01	0.70 – 1.47	0.947	0.6	0.43 – 0.82	0.002
School Graduate]
education cat [Some High	0.87	0.42 – 1.80	0.707	0.28	0.12 – 0.65	0.003	0.81	0.39 – 1.69	0.569	0.26	0.12 – 0.61	0.002	0.8	0.39 – 1.66	0.556	0.27	0.12 – 0.63	0.002	0.84	0.41 – 1.72	0.628	0.26	0.11 – 0.61	0.002	0.83	0.40 – 1.72	0.616	0.26	0.11 – 0.61	0.002
School or Less]
income cat 4 [$25-50k]	1.13	0.77 – 1.66	0.535	0.89	0.64 – 1.25	0.509	1.12	0.76 – 1.65	0.563	0.88	0.63 – 1.24	0.469	1.15	0.78 – 1.69	0.477	0.9	0.64 – 1.25	0.523	1.13	0.77 – 1.66	0.528	0.9	0.64 – 1.26	0.543	1.11	0.76 – 1.64	0.589	0.89	0.64 – 1.25	0.516
income cat 4 [$50-100k]	1.49	1.06 – 2.09	0.02	1.34	0.99 – 1.82	0.058	1.5	1.07 – 2.11	0.019	1.33	0.99 – 1.81	0.062	1.51	1.08 – 2.12	0.016	1.35	0.99 – 1.83	0.055	1.54	1.10 – 2.16	0.013	1.36	1.00 – 1.84	0.048	1.51	1.08 – 2.13	0.017	1.35	1.00 – 1.83	0.051
income cat 4 [>$100k]	1.59	1.11 – 2.28	0.011	1.45	1.05 – 2.01	0.022	1.61	1.13 – 2.30	0.009	1.44	1.05 – 1.98	0.026	1.63	1.14 – 2.32	0.007	1.47	1.06 – 2.02	0.02	1.67	1.16 – 2.38	0.005	1.48	1.07 – 2.04	0.017	1.65	1.15 – 2.37	0.006	1.47	1.07 – 2.03	0.018
race cat 5 [Asian	0.66	0.36 – 1.21	0.178	1.48	0.89 – 2.49	0.134	0.69	0.37 – 1.26	0.227	1.53	0.91 – 2.57	0.105	0.66	0.36 – 1.20	0.174	1.51	0.90 – 2.54	0.121	0.66	0.36 – 1.20	0.174	1.49	0.89 – 2.50	0.131	0.67	0.36 – 1.23	0.195	1.5	0.89 – 2.51	0.124
American]
race cat 5 [Hispanic]	1.45	0.99 – 2.13	0.059	2.6	1.79 – 3.80	<0.001	1.47	1.00 – 2.16	0.052	2.6	1.78 – 3.78	<0.001	1.43	0.98 – 2.10	0.066	2.59	1.77 – 3.78	<0.001	1.41	0.96 – 2.07	0.081	2.57	1.76 – 3.76	<0.001	1.43	0.97 – 2.10	0.071	2.58	1.77 – 3.76	<0.001
race cat 5 [Other]	0.59	0.31 – 1.13	0.111	1.68	0.96 – 2.93	0.071	0.57	0.30 – 1.10	0.092	1.68	0.96 – 2.93	0.069	0.59	0.31 – 1.11	0.103	1.68	0.96 – 2.94	0.068	0.58	0.30 – 1.11	0.1	1.68	0.96 – 2.93	0.068	0.57	0.30 – 1.08	0.086	1.68	0.96 – 2.93	0.069
race cat 5 [White]	1.1	0.80 – 1.52	0.56	1.67	1.20 – 2.31	0.002	1.12	0.81 – 1.55	0.495	1.67	1.21 – 2.32	0.002	1.08	0.78 – 1.49	0.651	1.66	1.19 – 2.30	0.003	1.06	0.77 – 1.45	0.742	1.64	1.18 – 2.27	0.003	1.06	0.77 – 1.47	0.702	1.64	1.18 – 2.27	0.003
urban type [Suburban]	0.7	0.53 – 0.94	0.019	1.05	0.82 – 1.36	0.687	0.69	0.51 – 0.92	0.013	1.04	0.80 – 1.34	0.779	0.71	0.53 – 0.96	0.024	1.05	0.82 – 1.35	0.701	0.74	0.55 – 0.99	0.043	1.06	0.82 – 1.37	0.644	0.72	0.54 – 0.96	0.028	1.06	0.82 – 1.36	0.659
urban type [Urban]	0.9	0.65 – 1.24	0.514	0.93	0.69 – 1.24	0.614	0.89	0.64 – 1.24	0.509	0.92	0.69 – 1.24	0.593	0.93	0.67 – 1.29	0.654	0.94	0.70 – 1.26	0.688	0.97	0.69 – 1.34	0.835	0.94	0.71 – 1.26	0.693	0.95	0.68 – 1.32	0.749	0.94	0.70 – 1.26	0.692
party3	0.43	0.33 – 0.57	<0.001	0.55	0.44 – 0.68	<0.001	0.38	0.29 – 0.50	<0.001	0.5	0.40 – 0.63	<0.001	0.42	0.32 – 0.55	<0.001	0.55	0.44 – 0.68	<0.001	0.42	0.32 – 0.56	<0.001	0.53	0.42 – 0.66	<0.001	0.41	0.31 – 0.54	<0.001	0.52	0.42 – 0.65	<0.001
[Independent/Other]
party3 [Republican]	1.13	0.88 – 1.46	0.328	0.66	0.52 – 0.84	0.001	0.8	0.62 – 1.04	0.1	0.54	0.42 – 0.69	<0.001	1.07	0.83 – 1.38	0.595	0.66	0.52 – 0.83	0.001	1.02	0.80 – 1.30	0.866	0.62	0.49 – 0.78	<0.001	0.9	0.71 – 1.16	0.425	0.6	0.47 – 0.76	<0.001
Observations	10742			10742			10742			10742			10742			10742			10742			10742			10742			10742
Other race and ethnicity includes participants who indicated Native American, Pacific Islander, or Other from a list of check-boxes; because of small cell sizes these were collapsed into a single category for analysis
